# Supplementary material for: Body Contouring as Gender-Affirming Surgery in Transgender Patients: A Systematic Review of the Current Literature
Source: J Clin Med. 2024 Jun 16;13(12):3523. doi: 10.3390/jcm13123523 (PMC11204619; doi:10.3390/jcm13123523)
Supplement: Supplementary file 1 [file jcm-13-03523-s001.zip]

Archive with 1 entries (1 files):
- jcm-3015168-supplementary.pdf
